# Supplementary material for: High Throughput Sequencing and Proteomics to Identify Immunogenic Proteins of a New Pathogen: The Dirty Genome Approach
Source: PLoS One. 2009 Dec 23;4(12):e8423. doi: 10.1371/journal.pone.0008423 (PMC2793016; doi:10.1371/journal.pone.0008423)
Supplement: Table S3 — Identification of P. acanthamoebae most abundantly expressed proteins. Putative protein description of each open reading frame identified by mass spectrometry (see Figure S1), according to BLASTP results against nr database or Chlamydiales genomes, respectively. Note that one protein spot, as for exemple 20 and 29, can match with similar MS scores with two different ORFs, resulting in two different protein descriptions. Moreover, different spots such as 35 and 36, can match with different ORFs which have the same protein description and thus correspond to orthologous or paralogous proteins. (0.05 MB XLS) [file pone.0008423.s004.xls]

## Sheet: Feuille1
Spot number	ORFs	Best blast against nr database	E value°	Accession number	Best blast against Chlamydiales genomes$	E value°	Accession number
1	pah_c013o045	Putative serine proteinase [Protochlamydia amoebophila UWE25]	1e-121	ref|YP_008290.1|
2	pah_c200o035	Hypothetical protein pc1491 [Protochlamydia amoebophila UWE25]	2e-12	ref|YP_008490.1|
3	pah_c180o075	Hypothetical protein V12B01_19651 [Vibrio splendidus 12B01]	6e-102	ref|ZP_00992934.1|	Hypothetical protein pc0714 [Protochlamydia amoebophila UWE25]	7e-56	ref|YP_007713.1|
4	pah_c045o041	Transcription termination factor Rho [Protochlamydia amoebophila UWE25]	0.0	ref|YP_007220.1|
5	pah_c022o256	Aldehyde dehydrogenase [Rhodospirillum rubrum ATCC 11170]	3e-154	ref|YP_425554.1|	Putative bifunctional protein [Protochlamydia amoebophila UWE25]	6e-31	ref|YP_007032.1|
6	pah_c048o066	No significant similarity found
7	pah_c178o011	No significant similarity found			Putative hyperosmotically inducible periplasmic protein [Protochlamydia amoebophila UWE25]	4e-04	ref|YP_008170.1|
8	pah_c050o060	No significant similarity found
9	pah_c056o009	Putative low calcium response protein H [Protochlamydia amoebophila UWE25]	4e-27	ref|YP_008383.1|
10	pah_c050o044	hypothetical protein VDG1235_4416 [Verrucomicrobiae bacterium DG1235]	1e-08	ref|YP_002718868.1|	Putative lipoprotein [Chlamydophila abortus S26/3]	8e-04	ref|YP_219957.1|
11	pah_c048o052	No significant similarity found
12	pah_c026o144	CsbD-like [Ralstonia eutropha JMP134]	3e-10	ref|YP_297707.1|
13	pah_c050o105	Probable adenylate kinase [Protochlamydia amoebophila UWE25]	7e-66	ref|YP_008040.1|
14	pah_c207o050	Probable superoxide dismutase (Mn) precursor [Protochlamydia amoebophila UWE25]	4e-83	ref|YP_007269.1|
15	pah_c200o161	V-type ATP synthase subunit E [Protochlamydia amoebophila UWE25]	5e-64	ref|YP_008681.1|
16*	pah_c013o002	No significant similarity found
	pah_c008o050	Putative Superoxide dismutase (Cu-Zn) [Protochlamydia amoebophila UWE25]	2e-45	ref|YP_008758.1|
17	pah_c022o174	Hypothetical protein pc0953 [Protochlamydia amoebophila UWE25]	3e-57	ref|YP_007952.1|
18	pah_c016o151	Hypothetical protein pc1875 [Protochlamydia amoebophila UWE25]	4e-52	ref|YP_008874.1|
19	pah_c030o016	hypothetical protein Cflav_PD2182 [bacterium Ellin514]	9e-45	ref|ZP_03630621.1|	Hypothetical protein pc1172 [Protochlamydia amoebophila UWE25]	2e-22	ref|YP_008171.1|
20*	pah_c008o034	Peptidyl-prolyl cis-trans isomerase, cyclophilin type [Geobacter sp.FRC-32]	9e-55	ref|ZP_01387725.1|	Probable peptidylprolyl isomerase II (cyclophilin A) [Protochlamydia amoebophila UWE25]	5e-18	ref|YP_008132.1|
	pah_c022o291	PBP family phospholipid-binding protein [Geobacter metallireducens GS-15]	2e-36	ref|YP_383976.1|	Hypothetical protein CT736 [Chlamydia trachomatis D/UW-3/CX]	7e-29	ref|NP_220255.1|
21	pah_c016o153	Putative ribosome recycling factor [Protochlamydia amoebophila UWE25]	6e-69	ref|YP_008875.1|
22	pah_c004o259	Hypothetical protein pc1337 [Protochlamydia amoebophila UWE25]	4e-40	ref|YP_008336.1|
23	pah_c178o038	Nucleoside-diphosphate kinase [Protochlamydia amoebophila UWE25]	1e-63	ref|YP_007367.1|
	pah_c178o040	Probable nucleoside-diphosphate kinase [Protochlamydia amoebophila UWE25]	4e-54	ref|YP_007365.1|
24	pah_c002o052	Hypothetical protein pc1105 [Protochlamydia amoebophila UWE25]	1e-66	ref|YP_008104.1|
25	pah_c161o014	Putative dnaK suppressor [Protochlamydia amoebophila UWE25]	2e-53	ref|YP_008797.1|
26	pah_c030o013	CsbD family protein [Citrobacter sp. 30_2]	4e-16	ref|YP_002846056.1|	Hypothetical protein pc0632 [Protochlamydia amoebophila UWE25]	2e-13	ref|YP_007631.1|
27	pah_c004o217	Hypothetical protein Dace_0021 [Desulfuromonas acetoxidans DSM 684]	3e-28	ref|ZP_01314168.1|	Thioredoxin/thiol-disulfide isomerase [Chlamydophila felis Fe/C-56]	3e-27	ref|YP_515090.1|
28	pah_c197o082	Putative small heat shock protein [Protochlamydia amoebophila UWE25]	2e-15	ref|YP_008803.1|
29*	pah_c002o064	No significant similarity found
	pah_c030o017	Putative hyperosmotically inducible periplasmic protein [Protochlamydia amoebophila UWE25]	9e-24	ref|YP_008170.1|
30*#	pah_c188o009	Alcohol dehydrogenase, zinc-binding domain protein [Roseiflexus sp. RS-1]	5e-85	ref|YP_001275829.1|	No significant similarity found.
	pah_c161o045	Signal recognition particle [Protochlamydia amoebophila UWE25]	6e-100	ref|YP_008298.1|
31#	pah_c180o043	Probable heat shock protein GroEL [Protochlamydia amoebophila UWE25]	0.0	ref|YP_008258.1|
32#	pah_c050o085	Trigger factor [Protochlamydia amoebophila UWE25]	6e-51	ref|YP_008374.1
33#	pah_c023o007	Heat shock protein 90 [Protochlamydia amoebophila UWE25]	0.0	ref|YP_008534.1|
34#	pah_c014o134	No significant similarity found
35	pah_c004o197	Putative hyperosmotically inducible periplasmic protein [Protochlamydia amoebophila UWE25]	2e-12	ref|YP_008170.1|
36	pah_c030o017	Putative hyperosmotically inducible periplasmic protein [Protochlamydia amoebophila UWE25]	9e-24	ref|YP_008170.1|
37	pah_c022o192	Predicted periplasmic or secreted lipoprotein [Desulfomicrobium baculatum DSM 4028]	6e-05	ref|ZP_04344872.1|	Putative hyperosmotically inducible periplasmic protein [Protochlamydia amoebophila UWE25]	2e-04	ref|YP_008170.1|
38	pah_c178o040	Probable nucleoside-diphosphate kinase [Protochlamydia amoebophila UWE25]	4e-54	ref|YP_007365.1|
* two significant hits with Mascot
° only proteins with e-value <=0.001 were considered
$ only provided if different than best blast against nr database
# not visible on the 2D map presented here but detected on other 2D gels
